# Supplementary material for: Development of the Clinical Gestalt Assessment: a visual clinical global impression scale for Proteus syndrome
Source: Orphanet J Rare Dis. 2022 Apr 23;17:173. doi: 10.1186/s13023-022-02325-6 (PMC9034583; doi:10.1186/s13023-022-02325-6)
Supplement: Supplementary file 2 — Additional file 2: Table S1. Chronology key and rater responses. [file 13023_2022_2325_MOESM2_ESM.xlsx]

## Sheet: Sheet1
Chronology Key
Case 1	Circle Older, Square Younger
Case 2	Circle Older, Square Younger
Case 3	Circle Older, Square Younger
Case 4	Square Older, Circle Younger
Case 5	Circle Older, Square Younger
Case 6	Square Older, Circle Younger
Case 7	Square Older, Circle Younger
Case 8	Circle Older, Square Younger
Rater chronology response
	Rater 1	Rater 2	Rater 3	Rater 4	Rater 5	Rater 6	Rater 7	Rater 8
Case 1	Incorrect	Incorrect	Incorrect	Correct	Correct	Correct	Incorrect	Correct
Case 2	Correct	Correct	Correct	Correct	Correct	Correct	Correct	Correct
Case 3	Correct	Correct	Correct	Incorrect	Correct	Correct	Correct	Incorrect
Case 4	Correct	Correct	Correct	Correct	Correct	Correct	Correct	Correct
Case 5	Correct	Incorrect	Incorrect	Correct	Incorrect	Correct	Correct	Incorrect
Case 6	Correct	Incorrect	Correct	Correct	Correct	Correct	Correct	Correct
Case 7	Correct	Correct	Correct	Correct	Correct	Correct	Correct	Correct
Case 8	Correct	Correct	Correct	Correct	Correct	Correct	Correct	Correct
Global Clinical Assessment rater response before adjustment for chronology response
	Rater 1	Rater 2	Rater 3	Rater 4	Rater 5	Rater 6	Rater 7	Rater 8
Case 1	No Change	Worse	Improved	Worse	Minimally Worse	Minimally Worse	Minimally Worse	Minimally Worse
Case 2	Minimally Worse	Minimally Worse	Improved	Minimally Worse	No Change	No Change	No Change	Minimally Worse
Case 3	Minimally Worse	Improved	Improved	Minimally Worse	Minimally Worse	Minimally Worse	No Change	Minimally Worse
Case 4	No Change	No Change	No Change	Minimally Worse	Worse	No Change	Minimally Worse	No Change
Case 5	No Change	No Change	No Change	No Change	No Change	No Change	No Change	No Change
Case 6	Worse	Improved	Worse	Worse	Worse	Much Worse	Worse	Worse
Case 7	Worse	Worse	Worse	Worse	Worse	Worse	Worse	Minimally Worse
Case 8	No Change	Worse	No Change	Worse	No Change	Worse	Minimally Worse	Minimally Worse
